# Supplementary material for: The R2R3-MYB Transcriptional Repressor TgMYB4 Negatively Regulates Anthocyanin Biosynthesis in Tulips (Tulipa gesneriana L.)
Source: Int J Mol Sci. 2024 Jan 1;25(1):563. doi: 10.3390/ijms25010563 (PMC10779166; doi:10.3390/ijms25010563)
Supplement: Supplementary file 1 [file ijms-25-00563-s001.zip]

Archive with 1 entries (1 files):
- ijms-2750248-supplementary.pdf
